# Supplementary material for: Deep critical zone controls on shallow landslides
Source: Proc Natl Acad Sci U S A. 2026 Mar 18;123(12):e2524542123. doi: 10.1073/pnas.2524542123 (PMC13012049; doi:10.1073/pnas.2524542123)
Supplement: Supplementary file 2 — Dataset S01 (XLSX) [file pnas.2524542123.sd01.xlsx]

## Sheet: DatasetS1
Dataset S1. Hydrologic statistics for different critical zone models at different times of the CB1 storms measured at the soil-weathered bedrock boundary
	Percent of benchmark area saturated [%]	Percent of benchmark area with h/z >1 [%]	Seepage vector magnitude [imag,s; m/m]*		sin(topographic slope angle)*		Seepage vector orientation [λs; deg.]*		log10(fmag,b [m/s])				log10(fmag,s [m/s])				fnorm,b [m/s]				fnorm,s [m/s]				log10(fmag,b/fmag,s)*				fnorm,s /fmag,s*
Model			Mean ± 1 std	95 percentile range†	Mean ± 1 std	95 percentile range†	Mean ± 1 std	95 percentile range†	Mean	2.5 percentile	Median	97.5 percentile	Mean	2.5 percentile	Median	97.5 percentile	Mean	2.5 percentile	Median	97.5 percentile	Mean	2.5 percentile	Median	97.5 percentile	Mean	2.5 percentile	Median	97.5 percentile	Mean	2.5 percentile	Median	97.5 percentile
Time T1: 11/17 1996 20:00
CZ(soil,lowK)	57.6	1.6	0.68 ± 0.14	0.42 — 0.99	0.63 ± 0.11	0.29 — 0.77	101.7 ± 17.5	83.2 — 129.6	-14.59	-15.29	-14.77	-11.64	-5.56	-10.95	-5.34	-3.5	6.59e-15	-4.21e-16	9.66e-17	1.82e-14	-2.87e-06	-3.58e-05	-6.04e-07	2.23e-05	-9.9	-11.4	-9.78	-7.8	1.33e-10	-1.39e-11	4.77e-12	1.44e-09
CZ(soil)	48.8	1.3	0.63 ± 0.12	0.33 — 0.82	0.63 ± 0.11	0.32 — 0.77	99.2 ± 12.5	82.1 — 119.4	-7.06	-10.14	-6.82	-6.2	-5.89	-11.28	-5.57	-3.65	-5.38e-08	-4.5e-07	-6.44e-08	4.83e-07	1.38e-07	-1.24e-05	-3.12e-07	2.32e-05	-1.9	-2.84	-1.8	-0.81	-0.0125	-0.0861	-0.00283	0.0496
CZ(RD4m)	13.1	0.9	0.60 ± 0.12	0.34 — 0.81	0.65 ± 0.08	0.46 — 0.78	93.4 ± 9.6	80.8 — 116.4	-6.61	-8.65	-6.45	-4.33	-6.95	-11.48	-6.61	-3.68	1.27e-07	-1.35e-06	-9.19e-08	4.83e-06	1.93e-07	-6.32e-06	-1.49e-07	1.44e-05	-1.59	-2.82	-2.24	1.23	0.169	-0.0384	0.00289	2.07
CZ(RD9m)	7.2	0.6	0.56 ± 0.11	0.31 — 0.78	0.63 ± 0.08	0.45 — 0.77	92.9 ± 11.0	79.9 — 124.3	-6.67	-8.77	-6.5	-4.38	-7.1	-11.49	-6.66	-3.73	-5.41e-08	-1.61e-06	-1.66e-07	3.97e-06	-5.53e-08	-3.73e-06	-1.58e-07	6.38e-06	-1.1	-2.81	-0.69	1.05	0.0729	-0.32	0.00469	1.12
CZ(stress)	6.6	0.6	0.58 ± 0.12	0.32 — 0.80	0.64 ± 0.09	0.44 — 0.77	93.9 ± 11.8	79.4 — 125.9	-6.73	-8.81	-6.52	-4.44	-7.12	-11.51	-6.66	-3.73	-1.39e-07	-1.57e-06	-1.71e-07	4.83e-07	-8.36e-08	-3.36e-06	-1.62e-07	4.57e-06	-1.52	-2.84	-1.58	0.97	0.0506	-0.225	0.0013	0.698
Time T2: 11/18/1996 6:00:00 AM
CZ(soil,lowK)	69.5	2.8	0.67 ± 0.18	0.41 — 1.00	0.64 ± 0.11	0.32 — 0.77	100.0 ± 17.4	82.7 — 130.4	-14.59	-15.29	-14.77	-11.64	-5.16	-10.9	-4.71	-3.48	4.84e-15	-4.96e-16	9.51e-17	1.71e-14	-4.32e-06	-4.05e-05	-1.34e-06	2.55e-05	-10.21	-11.39	-10.28	-7.85	6.99e-11	-6.92e-12	1.83e-12	6.72e-10
CZ(soil)	63.8	2.5	0.64 ± 0.12	0.35 — 0.81	0.64 ± 0.10	0.35 — 0.77	97.7 ± 13.1	81.4 — 121.3	-6.93	-10.12	-6.49	-6.2	-5.44	-11.17	-4.94	-3.62	-8.84e-08	-4.69e-07	-8.69e-08	4.74e-07	1.87e-07	-1.84e-05	-3.64e-07	2.81e-05	-2.11	-2.84	-2.27	-1.03	-0.0088	-0.0629	-0.00213	0.0181
CZ(RD4m)	17.4	1.7	0.62 ± 0.11	0.38 — 0.81	0.66 ± 0.08	0.47 — 0.78	93.3 ± 11.1	80.6 — 122.8	-6.29	-8.62	-6.2	-4.3	-6.55	-11.38	-6.07	-3.65	-8.27e-08	-3.75e-06	-1.16e-07	8.83e-06	7.12e-08	-8.35e-06	-3.17e-07	2.1e-05	-1.39	-2.82	-1.67	1.14	0.168	-0.047	0.0032	1.83
CZ(RD9m)	9.5	1.2	0.58 ± 0.11	0.34 — 0.78	0.64 ± 0.08	0.46 — 0.77	92.2 ± 11.6	79.9 — 129.8	-6.34	-8.75	-6.14	-4.34	-6.71	-11.38	-6.16	-3.69	-4.62e-07	-4.48e-06	-3.18e-07	7.21e-06	-3.46e-07	-6.72e-06	-3.89e-07	1.48e-05	-1.04	-2.82	-0.69	0.83	0.0484	-0.186	0.00983	0.614
CZ(stress)	8.4	1.1	0.59 ± 0.12	0.36 — 0.84	0.64 ± 0.08	0.45 — 0.77	93.9 ± 13.5	79.0 — 136.8	-6.41	-8.78	-6.2	-4.37	-6.74	-11.4	-6.17	-3.69	-6.69e-07	-4.65e-06	-3.55e-07	2.99e-06	-5.66e-07	-6.81e-06	-4.29e-07	1.02e-05	-1.42	-2.84	-0.71	0.81	0.00267	-0.891	0.00125	0.616
Time T3: 11/18/1996 6:00:00 PM
CZ(soil,lowK)	77.8	5.4	0.67 ± 0.22	0.39 — 1.03	0.64 ± 0.11	0.32 — 0.77	98.0 ± 17.2	82.4 — 129.5	-14.59	-15.29	-14.77	-11.76	-4.77	-10.69	-3.84	-3.46	6.96e-16	-8.85e-16	9.14e-17	9.98e-15	-5.6e-06	-5.04e-05	-1.9e-06	2.9e-05	-10.44	-11.4	-10.63	-7.93	1.79e-11	-1.06e-11	9.58e-13	1.44e-10
CZ(soil)	75.2	4.8	0.63 ± 0.11	0.36 — 0.81	0.64 ± 0.11	0.34 — 0.77	94.9 ± 12.9	81.0 — 120.2	-6.78	-10.06	-6.43	-6.2	-4.93	-10.92	-4.01	-3.6	-1.03e-07	-4.66e-07	-1.08e-07	4.7e-07	1.95e-06	-1.95e-05	-7.59e-08	3.17e-05	-2.31	-2.84	-2.57	-1.11	-0.00656	-0.0559	-0.00151	0.00735
CZ(RD4m)	26.4	4	0.63 ± 0.10	0.41 — 0.81	0.66 ± 0.08	0.49 — 0.78	90.6 ± 10.4	79.6 — 122.3	-5.99	-8.54	-5.92	-4.28	-6.12	-11.28	-5.76	-3.61	3.32e-07	-4.9e-06	-1.01e-07	1.22e-05	1.49e-06	-1.03e-05	-3.02e-07	3.16e-05	-1.25	-2.84	-0.68	0.86	0.0659	-0.0512	0.0109	0.807
CZ(RD9m)	16.2	3.2	0.61 ± 0.10	0.40 — 0.81	0.66 ± 0.08	0.47 — 0.78	90.5 ± 11.7	78.9 — 129.8	-6.04	-8.7	-5.84	-4.3	-6.34	-11.29	-5.85	-3.65	-1.11e-07	-5.58e-06	-4.4e-07	1.33e-05	4.3e-07	-8.72e-06	-5.35e-07	2.77e-05	-0.87	-2.83	-0.68	0.81	0.0645	-0.502	0.0251	0.718
CZ(stress)	13.5	2.8	0.62 ± 0.11	0.39 — 0.85	0.66 ± 0.08	0.46 — 0.78	91.7 ± 13.1	77.4 — 136.7	-6.13	-8.73	-5.9	-4.3	-6.4	-11.31	-5.87	-3.64	-5.17e-07	-6.08e-06	-5.96e-07	1.29e-05	-1.41e-07	-9.57e-06	-6.55e-07	2.54e-05	-1.17	-2.83	-0.68	0.71	0.00979	-0.955	0.00392	0.478
Time T4: 11/18/1996 8:00:00 PM (CB1 landslide)
CZ(soil, lowK)	81.4	6.44562	0.67 ± 0.23	0.36 — 1.04	0.64 ± 0.11	0.32 — 0.77	95.6 ± 16.2	82.1 — 125.0	-14.59	-15.29	-14.77	-11.78	-4.55	-10.57	-3.73	-3.45	-2.47e-16	-1.07e-15	9.02e-17	8.14e-15	-5.1e-06	-5.41e-05	-1.67e-06	3.08e-05	-10.61	-11.41	-10.83	-7.98	1.11e-11	-8.07e-12	7.1e-13	9.05e-11
CZ(soil)	79.7	5.93947	0.63 ± 0.11	0.36 — 0.79	0.64 ± 0.10	0.34 — 0.77	92.1 ± 11.5	80.8 — 116.8	-6.72	-10.05	-6.4	-6.2	-4.67	-10.75	-3.73	-3.59	-1.22e-07	-4.76e-07	-1.3e-07	4.65e-07	3.84e-06	-1.95e-05	-9.13e-14	3.38e-05	-2.45	-2.85	-2.64	-1.24	-0.00424	-0.0403	-0.00134	0.00399
CZ(RD4m)	37	4.74125	0.65 ± 0.10	0.43 — 0.84	0.66 ± 0.08	0.48 — 0.78	91.8 ± 12.9	79.3 — 131.6	-5.7	-8.51	-5.55	-4.27	-5.8	-11.24	-5.41	-3.6	6.61e-07	-8.75e-06	-1.85e-08	1.49e-05	2.23e-06	-1.51e-05	-1.25e-07	3.61e-05	-1.02	-2.83	-0.68	0.78	0.0154	-0.703	0.0177	0.542
CZ(RD9m)	26.5	4.0595	0.64 ± 0.11	0.43 — 0.89	0.66 ± 0.08	0.48 — 0.78	94.6 ± 16.9	78.2 — 140.0	-5.74	-8.68	-5.52	-4.26	-6.03	-11.24	-5.54	-3.62	-1.34e-07	-1.46e-05	-2.82e-07	1.75e-05	1.57e-07	-1.89e-05	-5.47e-07	3.42e-05	-0.64	-2.82	-0.66	0.8	-0.0723	-1.76	0.0283	0.565
CZ(stress)	23	3.46039	0.65 ± 0.12	0.43 — 0.92	0.66 ± 0.08	0.47 — 0.78	97.0 ± 18.3	77.1 — 141.8	-5.82	-8.69	-5.59	-4.25	-6.1	-11.27	-5.56	-3.62	-9.82e-07	-1.84e-05	-6.13e-07	2.03e-05	-1.36e-06	-2.4e-05	-9.08e-07	3.3e-05	-0.77	-2.83	-0.66	0.81	-0.117	-2.08	0.00275	0.571
	*statistics are calculated only for cells with h/z > 0. If not indicated, they are calculated within entire study area.
	** fmag = flux magnitude; fnorm = flux magnitude normal to soil-bedrock boundary
	†Calculated as data range between 2.5 and 97.5 percentiles
