# Supplementary material for: Deep critical zone controls on shallow landslides
Source: Proc Natl Acad Sci U S A. 2026 Mar 18;123(12):e2524542123. doi: 10.1073/pnas.2524542123 (PMC13012049; doi:10.1073/pnas.2524542123)
Supplement: Supplementary file 3 — Dataset S02 (XLSX) [file pnas.2524542123.sd02.xlsx]

## Sheet: Dataset S2
Dataset S2. Landslide and slope stability statistics for different critical zone models at different times of the CB1 storms
Model	Number of possible discrete landslides	Total unstable area [m2]	Percent benchmark predicted as unstable area [%]	Landslide size [m2]					Topographic index [log10(m)])					Landslide model perfornance
				Mean	Median	Interquartile range	95 percentile range †	Minimum to maximum range	Mean	Median	Interquartile range	95 percentile range†	Minimum to maximum range	accuracy	precision	recall	F1 score
Time T1: 11/17 1996 20:00
CZ(soil,lowK)	3920	3580	9.2	19.1	8	4 — 16	4 — 96	4 — 628	2.87	3.13	2.68 — 3.24	1.68 — 3.47	1.55 — 3.47
CZ(soil)	573	1392	3.6	38.1	20	12 — 36	8 — 236	8 — 444	1.80	1.76	1.70 — 1.82	1.64 — 2.11	1.56 — 3.15
CZ(RD4m)	515	784	2	28.7	16	12 — 28	8 — 112	8 — 456	1.80	1.76	1.70 — 1.82	1.65 — 2.13	1.56 — 2.14
CZ(RD9m)	479	768	2	26.2	16	12 — 28	8 — 106	8 — 328	1.81	1.76	1.71 — 1.85	1.65 — 2.14	1.56 — 2.60
CZ(stress)	488	892	2.3	31.7	16	12 — 28	8 — 125	8 — 544	1.83	1.76	1.71 — 1.86	1.64 — 2.24	1.57 — 2.60
Time T2: 11/18/1996 6:00:00 AM
CZ(soil,lowK)	12192	8356	21.6	21	8	4 — 16	4 — 132	4 — 1168	2.83	2.91	2.61 — 3.15	1.70 — 3.42	1.35 — 3.47
CZ(soil)	827	3096	8	59.5	28	16 — 60	8 — 351	8 — 592	1.89	1.78	1.70 — 1.97	1.62 — 2.87	1.55 — 3.15
CZ(RD4m)	675	1548	4	42	20	12 — 36	8 — 243	8 — 620	1.82	1.76	1.70 — 1.85	1.64 — 2.39	1.57 — 3.38
CZ(RD9m)	484	1180	3	38.6	20	12 — 32	8 — 288	8 — 612	1.81	1.75	1.70 — 1.82	1.64 — 2.14	1.58 — 3.12
CZ(stress)	659	752	1.9	30.8	20	12 — 32	8 — 148	8 — 364	1.89	1.76	1.72 — 1.96	1.64 — 2.82	1.61 — 3.42
Time T3: 11/18/1996 6:00:00 PM
CZ(soil,lowK)	57271	20556	53.1	38.5	16	4 — 36	4 — 243	4 — 1760	2.53	2.51	2.20 — 2.85	1.70 — 3.37	1.32 — 3.95
CZ(soil)	23391	15772	40.7	46.3	20	8 — 44	4 — 272	4 — 1372	2.49	2.49	2.17 — 2.81	1.68 — 3.28	1.42 — 3.65
CZ(RD4m)	16000	9748	25.2	31.1	16	8 — 32	4 — 168	4 — 1300	2.62	2.62	2.29 — 3.08	1.70 — 3.40	1.45 — 3.89
CZ(RD9m)	7229	5504	14.2	25.8	16	8 — 28	4 — 124	4 — 1208	2.63	2.67	2.29 — 3.08	1.70 — 3.40	1.46 — 3.72
CZ(stress)	2950	2440	6.3	27.4	16	8 — 32	4 — 128	4 — 408	2.49	2.57	1.81 — 2.95	1.66 — 3.46	1.61 — 3.72
Time T4: 11/18/1996 8:00:00 PM (CB1 landslide)
CZ(soil, lowK)	77889	25208	65.1	46.5	16	8 — 44	4 — 292	4 — 2412	2.43	2.38	2.09 — 2.73	1.64 — 3.40	1.29 — 4.18	0.388803	0.060197	1	0.113558
CZ(soil)	41418	21364	55.2	53.2	24	12 — 52	4 — 304	4 — 1824	2.37	2.34	2.03 — 2.67	1.64 — 3.28	1.30 — 3.89	0.48776	0.0710004	1	0.132587
CZ(RD4m)	28769	14760	38.1	37.3	20	8 — 40	4 — 200	4 — 1464	2.5	2.48	2.16 — 2.86	1.67 — 3.40	1.30 — 4.02	0.649726	0.0918699	0.894459	0.166626
CZ(RD9m)	16485	8948	23.1	26.8	16	8 — 28	4 — 136	4 — 960	2.65	2.65	2.29 — 3.08	1.69 — 3.47	1.50 — 4.02	0.778329	0.105051	0.620053	0.179664
CZ(stress)	6330	5920	15.3	33	16	8 — 36	4 — 168	4 — 964	2.52	2.54	2.04 — 2.90	1.66 — 3.61	1.51 — 3.89	0.839996	0.10473	0.408971	0.166756
†Calculated as data range between 2.5 and 97.5 percentiles
